# Supplementary material for: KARS-related diseases: progressive leukoencephalopathy with brainstem and spinal cord calcifications as new phenotype and a review of literature
Source: Orphanet J Rare Dis. 2018 Apr 4;13:45. doi: 10.1186/s13023-018-0788-4 (PMC5883414; doi:10.1186/s13023-018-0788-4)
Supplement: Supplementary file 1 — List of the genes present in the custom panels. (XLSX 12 kb) [file 13023_2018_788_MOESM1_ESM.xlsx]

## Sheet: MitONE
Additional file 1: List of the genes present in the custom panels
Custom panel "MitONE"	Panel for Aicardi-Goutieres syndrome
AARS2	TREX1
ABCB7	RNASEH2B
ACAD9	RNASEH2C
ACN9	RNASEH2A
ACO2	SAMHD1
ADCK3	ADAR1
AFG3L2	IFIH1
AGK	RNASET2
AIFM1	DDB2
APOPT1	ERCC1
APTX	ERCC2
ATP5A1	ERCC3
ATP5E	ERCC4
ATPAF2	ERCC5
AUH	ERCC6
BCS1L	ERCC8
BOLA3	GTF2H5
C10orf2	MPLKIP
c12orf65	POLH
CARS2	XPA
CHCHD10	XPC
CISD2
COA5
COQ2
COQ3
COQ4
COQ6
COQ7
COQ9
COX10
COX14
COX15
COX20
COX4I2
COX6B1
DARS
DARS2
DGUOK
DLAT
DLD
DNA2
DNAJC19
DNM1L
DPYD
EARS2
ECHS1
ELAC2
ENDOG
ETFA
ETFB
ETFDH
ETHE1
FARS2
FASTKD2
FBXL4
FLAD1
FOXRED1
GDAP1
GFER
GFM1
GLRX5
GTPBP3
HARS2
HCCS
HSCB
HSD17B10
HSPA9
IARS2
IBA57
ISCA1
ISCA2
ISCU
KARS
LARS2
LIAS
LIPT1
LIPT2
LRPPRC
LYRM4
LYRM7
MARS2
MFF
MFN1
MFN2
MGME1
MPV17
MPV17L
MPV17L2
MRPL12
MRPL23
MRPL24
MRPL3
MRPL44
MRPL50
MRPS16
MRPS22
MRPS34
MRPS7
MTFMT
MTO1
MTPAP
NARS2
NDUFA1
NDUFA10
NDUFA11
NDUFA12
NDUFA13
NDUFA2
NDUFA3
NDUFA4
NDUFA5
NDUFA6
NDUFA7
NDUFA8
NDUFA9
NDUFAB1
NDUFAF1
NDUFAF2
NDUFAF3
NDUFAF4
NDUFAF5
NDUFAF6
NDUFB1
NDUFB10
NDUFB11
NDUFB2
NDUFB3
NDUFB4
NDUFB5
NDUFB6
NDUFB7
NDUFB8
NDUFB9
NDUFC1
NDUFC2
NDUFS1
NDUFS2
NDUFS3
NDUFS4
NDUFS5
NDUFS6
NDUFS7
NDUFS8
NDUFV1
NDUFV2
NDUFV3
NFU1
NUBPL
OPA1
OPA3
OXA1L
PARS2
PC
PCK2
PDHA1
PDHA2
PDHB
PDHX
PDK1
PDK2
PDK3
PDK4
PDP1
PDP2
PDPR
PDSS1
PDSS2
PNPT1
POLG
POLG2
POLRMT
PTCD1
PTCD2
PTCD3
PUS1
RARS2
RMND1
RNASEH1
RRM2B
RTN4IP1
SARS2
SCO1
SCO2
SDHA
SDHAF1
SDHAF2
SDHB
SDHC
SDHD
SERAC1
SLC19A2
SLC19A3
SLC25A19
SLC25A21
SLC25A22
SLC25A3
SLC25A4
SPG7
SSBP1
SUCLA2
SUCLG1
SURF1
TACO1
TARS2
TAZ
TIMM50
TIMM8A
TK2
TMEM70
TPK1
TRMU
TRNT1
TSFM
TTC19
TUFM
TYMP
UQCRB
UQCRC1
UQCRC2
UQCRQ
VARS2
WARS2
WFS1
YARS2
