# Supplementary material for: KARS-related diseases: progressive leukoencephalopathy with brainstem and spinal cord calcifications as new phenotype and a review of literature
Source: Orphanet J Rare Dis. 2018 Apr 4;13:45. doi: 10.1186/s13023-018-0788-4 (PMC5883414; doi:10.1186/s13023-018-0788-4)
Supplement: Supplementary file 3 — Information about the identified KARS mutations. (XLSX 8 kb) [file 13023_2018_788_MOESM3_ESM.xlsx]

## Sheet: Prediction
Additional file 3: Information about the identified KARS mutations
Patient	Nucleotide mutations	Protein change(s)	GnomAD frequency (European)	1000Genomes frequency	dbSNP	Polyphen	SIFT	PROVEAN	Mutation taster
Pt A	homozygous c.1514G>A	p.Arg505His	0.9 e-5	0	rs778748895	Probably damaging	Deleterious	Deleterious	Disease causing
Pt B	c.1124A>G	p.Tyr375Cys	0.9 e-5	0	/	Probably damaging	Deleterious	Deleterious	Disease causing
	c.381C>G	p.Phe127Leu	0	0	/	Probably damaging	Deleterious	Deleterious	Disease causing
Pt C	c.815T>G	p.Phe272Cys	2,7 e-5	0	rs138062606	Probably damaging	Deleterious	Deleterious	Disease causing
	c.1043G>A	p.Arg348His	0.9 e-5	0.0002	rs527981017	Possibly damaging	Deleterious	Deleterious	Disease causing
